# Supplementary material for: RNA editing differently affects protein-coding genes in D. melanogaster and H. sapiens
Source: Sci Rep. 2015 Jul 14;5:11550. doi: 10.1038/srep11550 (PMC4648400; doi:10.1038/srep11550)
Supplement: Supplementary Information [file srep11550-s2.zip]

Archive with 8 entries (6 files):
- Random_editing/
- Random_editing/Count_Codon_changes.pl
- Random_editing/Example_files/
- Random_editing/Example_files/Codon_Frequencies.tsv
- Random_editing/Example_files/Edited_gene_NN.fasta
- Random_editing/Example_files/Edited_genes_ChangTab.tsv
- Random_editing/README.txt
- Random_editing/Randomize_CodChanges.pl
