# Supplementary material for: RNA editing differently affects protein-coding genes in D. melanogaster and H. sapiens
Source: Sci Rep. 2015 Jul 14;5:11550. doi: 10.1038/srep11550 (PMC4648400; doi:10.1038/srep11550)
Supplement: Supplementary Information [file srep11550-s2.zip › Random_editing/Count_Codon_changes.pl]

#! usr/bin/perl 

######Count_Codon_changes.pl
##
##INPUT: Edited_gene_NN.fasta
##OUTPUT: Codon_Frequencies.tsv
##USAGE: perl Count_Codon_changes.pl
################################################################################


use warnings ;
use strict ;
use diagnostics ;

(defined $ARGV[0])|| die "ERROR: please specify the fasta file with nucleotidic sequences of ORFs under examination\n" ;

my $orfafile=$ARGV[0] ;

#Storing an hash with the genetic code: as key the codon as element the corresponding AA
################################################################################
my %DNA_code = ( 
'GCT' => 'A', 'GCC' => 'A', 'GCA' => 'A', 'GCG' => 'A', 'TTA' => 'L',
'TTG' => 'L', 'CTT' => 'L', 'CTC' => 'L', 'CTA' => 'L', 'CTG' => 'L',
'CGT' => 'R', 'CGC' => 'R', 'CGA' => 'R', 'CGG' => 'R', 'AGA' => 'R',
'AGG' => 'R', 'AAA' => 'K', 'AAG' => 'K', 'AAT' => 'N', 'AAC' => 'N',
'ATG' => 'M', 'GAT' => 'D', 'GAC' => 'D', 'TTT' => 'F', 'TTC' => 'F',
'TGT' => 'C', 'TGC' => 'C', 'CCT' => 'P', 'CCC' => 'P', 'CCA' => 'P',
'CCG' => 'P', 'CAA' => 'Q', 'CAG' => 'Q', 'TCT' => 'S', 'TCC' => 'S',
'TCA' => 'S', 'TCG' => 'S', 'AGT' => 'S', 'AGC' => 'S', 'GAA' => 'E',
'GAG' => 'E', 'ACT' => 'T', 'ACC' => 'T', 'ACA' => 'T', 'ACG' => 'T',
'GGT' => 'G', 'GGC' => 'G', 'GGA' => 'G', 'GGG' => 'G', 'TGG' => 'W',
'CAT' => 'H', 'CAC' => 'H', 'TAT' => 'Y', 'TAC' => 'Y', 'ATT' => 'I',
'ATC' => 'I', 'ATA' => 'I', 'GTT' => 'V', 'GTC' => 'V', 'GTA' => 'V',
'GTG' => 'V', 'TAA' => 'STOP', 'TAG' => 'STOP', 'TGA' => 'STOP');
################################################################################

#Reading input Fastafile
################################################################################
my %nucseq= () ; #as key the gene name, as element the NN sequence
my $seqid ;
open(SEQ , "$orfafile") || die "ERROR: please check $orfafile\n" ;
while (my $line=<SEQ>) {
	chomp $line;
	if (length ($line) >0) {
		if ($line=~/^>/) {
			$seqid = $line ;
			$seqid=~s/>//;
		}
		else {
			$line=~s/\s+// ;
			$nucseq{$seqid}.=$line ;
		}
	}
}
close SEQ;
################################################################################

#Counting codons and printing Codon_Frequencies.tsv
################################################################################
my %finacodcounts = () ;

foreach my $prot (keys %nucseq) {
	my @codons = unpack("(A3)*", $nucseq{$prot});
	my @nucleotides=split(//, $nucseq{$prot});
	my $nu=@nucleotides;
	if ($nu %3==0) {
 		foreach my $cod(@codons) {
			if (exists $DNA_code{$cod}) {		
				$finacodcounts{$cod}++ ;
			}
			else {
				print STDERR "ERROR: there is an unconventional nucleotide in the codon: $cod of protein $prot it will not be considered for the analysis\n" ;
			}
		}
	}
	else {
		print STDERR "ERROR: the protein lenght of $prot is not a multiple of 3, it will not considered for the analysis\n" ;
	}
}

open(OUTFREQ , ">Codon_Frequencies.tsv") || die "ERROR in opening Codon_Frequencies.tsv\n" ; #A table with all codon frequencies
foreach my $k(keys %finacodcounts) {
	print OUTFREQ "$k\t$finacodcounts{$k}\n" ;
}
close OUTFREQ ;
################################################################################
