# Supplementary material for: RNA editing differently affects protein-coding genes in D. melanogaster and H. sapiens
Source: Sci Rep. 2015 Jul 14;5:11550. doi: 10.1038/srep11550 (PMC4648400; doi:10.1038/srep11550)
Supplement: Supplementary Information [file srep11550-s2.zip › Random_editing/Example_files/Codon_Frequencies.tsv]

TAG	7
GCC	257
CTT	74
GGA	149
GTC	84
AGT	80
TGC	131
TGA	2
TGT	60
TCA	43
CGA	64
ATT	113
TAT	81
ATC	134
AAC	192
AGC	151
TAC	119
AAT	164
ACT	77
TCG	123
ACA	52
GAC	174
CAA	137
CCG	88
CTG	297
GGT	102
GCA	105
AAG	313
GTG	167
TCC	129
TTT	68
AGG	63
CAC	111
GTT	82
CGT	69
ATA	49
AGA	38
CGG	67
CAT	96
GGG	34
ACC	150
CCC	98
GAG	379
TTA	22
CCA	117
GAT	245
CTA	60
TCT	56
TGG	48
TTC	145
CTC	94
CGC	140
GCG	88
TTG	130
GGC	155
CAG	388
GAA	218
GCT	130
CCT	50
ACG	97
ATG	152
AAA	103
GTA	50
