# Supplementary material for: RNA editing differently affects protein-coding genes in D. melanogaster and H. sapiens
Source: Sci Rep. 2015 Jul 14;5:11550. doi: 10.1038/srep11550 (PMC4648400; doi:10.1038/srep11550)
Supplement: Supplementary Information [file srep11550-s2.zip › Random_editing/Example_files/Edited_gene_NN.fasta]

>CG5265-RA
ATGAAGTTCCGTGACAATGGAAAGGTCCTTTGGAATTTCGCAAGGATATCGGCTCTGCAACAGACTCGATATACGTTCGGCAAAAAAATGCCAATTGCCAGCTATAGCACTGCCAAGGATAAGCCTAAATCCGATCAGCCAAACCTTCTAAAGTATCATGTCTTACCTCTTGAAGAAATCCTCAACCGCTTCATGATTACCGTACAACCATTGCTGACACCCGAGGAGTTCAAAAAGCAAGAGAAGATTACTAACGAATTCCAGAGGAAGGAGGGCGCTAAGCTACAAAAGCTCCTCGAAGAAACTGGTGAACAGGAGAAGAACTGGTTAGCCCATCGCTGGCTGAAGGTTGCCTACTTACAGTTTCGGTCGCCAGTGACTTGCTTCTCCAGTCCCGGCATGACCTTTCCCAAACAGAAATTTGAAAGTGTCCACGAATTTGTGGACTACACGTCTAGGGTTATCTTCGGTTTGGGTGAGTTCAATGACTTGGTGCACGCCAAAAAGATTCCGATTGTGAAAATGGGCAAGAACGAGCTGGACAACAGTCAGTTTGGAAAGGTTTTCGGCACATGCCGGATACCGAGAAGGTTTACCGACGATATCGTCTACAATCCGTGCTCTGATTATGTGGTGGTTATCTACCGGAATCACTTTTATCAACTGAAAATATACGACAAGGAAGGAAAGCTTATAATTGCACCATGTCTGGCTGTTCAACTGGAGGAAATAATGGCAAAGGAAAAGGAACCGGGAGTTCCTTATGGAATCTTGACCACCGATTCGCGGGACAACTGGGCCGAGGCATACGAACACTTGTCAAATACGCCCCGTAATAGAGTTGCCCTGAAAACCATTCAGAATGCTATGTTCACAGTGTCCCTCGACGAGTGTACCAGTCCAAAAGAAGGTCGAGATGCCGAAGAATTGATCCTTACGCTGATCCATGGAAAGGGCAGCAAGTGCAACAGTGCCAACCGCTGGATGGATAAGACAATTCAATTGGTGGTAAACCCAAATGGACACGTTGGATTCACCTATGAGCACTCACCAGCCGAGGGCCAACCGATCGCAATGATGATGGACTATGTAGTGAAGAAGATGAAGGATGACCCTAGTTATGGGGAATGCGGATCGGAAAACTTTATTCCAGCGAAGAAAATAAAGTTCTGTGATGTAAGCAAATGCGTGGAGCAATGGTTGATAATCGCGCAAAAAAACGTGGACAAACTTGTCCAGGACCTGCAAATGAAGGTTCTTAAGTTCGATTGCTACGGCAAGGATTTCATCAAGAAACAGCGACTTGGTCCAGATAGCTTTGTTCAGATGGCATTGCAGTTGGCATTCTTTAAATTGCACTATGAGCCAGCTGCTCAATATGAATCGGCGCATTTGCGCATCTTCGATGGCGGCCGAACCGAAACCATCCGTTCGTGCTCCAATGAATCCCTGGCTTTTTGCCACGCCATGGATGATGTGAGTGCATCAGCTCAGGAGCGGGCTAGTAAGATTCGCGAGGCAGTGATGTGCCATCAGATGTATGCGAAGCTGGCGCTTCTGGGAAAGGGTGTCGATCGTCACCTCTTTGGACTTAAACTAATGGCGGTGGAGAACTGCCTACCTGTTCCGGAGTTCTTCTCTTCGCCAGGATATGTAAAGTCCACGCACTTTCGAATGTCCACTTCGCAGGTGGCCACCAAATATGATGCCTTCATGGGATATGGACCTTCTGTAGAAGATGGATATGCCTGTTGCTACAATCCCCGTGAACATGACATCATTTTGGCCATATCCGCATGGCGACATTGTCAGGCAACTGATCACCAAAAGATCGCCAAGGCGCTTGCGCAGTCCTTTGCTGAAATGAAGGATGTACTTGAAACATGTCCAGCTTCAAAAGACAAGCCGCCAGAGCTTAAGTGCAAGTATTGA
>Capr-RA
ATGCCTTCGGCTGCAAATACCGCTACTGTTACCGCTGCAATTGCCACCACCGTCGCCGCCTCAGCCAGCAACACCAACAACAACAGCGTCAGCAAGGAGAAGCGCTCCTCCATCATTTCGCTGGGCGGTTCGGTAATCCCAGGAACAGCAGTTGCAGCTGGAGCCGGAGTCGCAACCACCAATGGCCAGAGCAACAGCAGCGCGGCAGCGACAGCGGATGGCAGCCAAACGGATTTGGCGAGCAGCAACAACAATGGAAACGCTGCCAAATCGAAGGCGAATGCTGTGTCTGCCGCCGCCGTCGTTCCAGAGCCGTACAATCCGCTCAAGCAGCTGCTGGTGACCATCGAGCACAAGATTCGGAACCTGGAGAAGCGCAAGACCAAACTGGAGTCCTATCGCGCTATACAGAGCAGCGGAAAGGAACTGAGCGGGGACCAAGCTTCGGCAGTGGCCAAATACGATGCTGTCCTGGCCAATCTGGAGTTTGCCCGTGAGCTGGCCAAGCATATTCAGCAGCAGTCCAAGGAGGCCGAAAAGGAGCAGAAGAAGCAGGCGCGCAAGGATAACCTGGCAAAGACAATTGCTGAAACGGCCAAGATTCGGGAGGTTCTGATCATTCAGAACGTGCTCAACTGTTTCAACGACGATCAAGTGCGCAGCGATTTTCTAAACGGCGAGAACGGAGCGAAAAAGTTGGAAAACACCGAACTGGAATTGCTGGAGAAGTTTTTCATTGAGACGCAAACACGCCGTCCGGAAACCGCTGACGATGTAAGCTTTATTGCCACTGCCCAGAAGTCTGCCGAACTCTTTTACTCGACCATCAATGCGCGTCCGAAGTCTTTCGGAGAAGTGTCCTTCGAGAAGTTGCGATCTCTCTTCCAGCAGATCCAGGATAGTGGGTACCTGGACAAGTATTACCTTGTTCCACTGGCCGAGAACGCGGTAGCCAACAGCACGGATAGTGGAACTGGAAGTGGCGATGGAGAAAGCGGTGACTTGTTGAACGATGGCTCGGGGGAACTGGACGCGGAACTGCCATCTGAGCCATCGGCTCGAAACTCTTTGGAGGAGGGACTAGACAAGTTGCATTTGGGCGTGCAAGCAGAACTGGACCAGCATCAATCGTACCAGCAACAGCAGGAGCGTCCGAGCCATCTTCTGGAGCCGCAGCACCAGAGAGCTCCATCCCTGGAACATCAGCAGAACTCGATGGTGCAGCAGGTGTCGACCCAGGTCTACCAGGCAGCTCCTCAGGCCGGAGGAACCACCACGCCAGTGCATGTTCTATACGCTCCAGCGCCACCAGCCCAGCAGCAGCCCCAGCAGCCGCCGCCGCATCCTCACCAGCTGTTAAGCAGCCCCGTGAATCTCCAGGCCTTGCAAACAGGAACAGCTGCTCCACCAGCACAACAGCAGCAACCACACCCAACCCACTTTGCTCCAAATGTGAGGGCCGTGGAGCAAAACTATTTCAAGCAGCCACCGCAGCATCCTCAAGGTCCTGGAATACAGGCACCACAAACGCCCCAGCAGCAGCAGTTTATGCAGCATTCGCGCCCCTTGGCGGAGGTCTTGGGCACAGGACGCTTCCATTTTCTGCAGGACAGTGAACTGGACAATCCTGAGGCTTTAGCACCGCCGCCTCCGACCAATCAGGGATTGGTATTTGAGCAGCAGCCGCAACAGCCCAACCATGTCGAAGAACCAACGCAGGCCATACTGACGCTGACCTTCACCAACCAATCGTTCCCATCGCAGCAGCCCCAGCCCCAGCAACAGGGTCCGCAGCAGCAGCAGCAGCTTTTCTCGCCGGTGCTGATCCACGAGCAACGTCAACAGCCACCACAGCAGCAGCCGCAACCAATGCTGATTATGCCGCGTCTGCCAACCCAACAACCGCAGCAGCCTGCTCCTCAGGGCATTGGCATGCAGGCGGGCGATGTGACCTCAGGGTTCTCATACGAAAATGCTGTTGTTTCCTATGAACAGCAGATCCAGCAGCAGCTGAAACAGCAGCAACAACAACAGCAGCAGCAGCAGCAAAATCTACAGCAGCTGGATGAGCCGTCATCTGTGAACAGCTCCTCGAGTGTCGGTGCTGGTGGAGATGTCGAGAACAATGAATGGCATGCCCGTAATAATGATACAAATGCTGCCGCCACAGCAGCACTGACGAATGTGCTCAAAGGCGAGACCACCCAGGCCACGCCACCGGCACCGCCAACCAAGTGGAGCTCGGAGATGAATGCCATGAGTAGCGCCGCCTCCAATGGCAGCAGCAACACCAGCCACAAGCAGGAGTGGGCCACGCCCAGGGACCACAGCACTGGCGGAGGCAATAGCGGTTATGCCGATAACAACGAGAGTAACAACCATTGGAACAACTCGCAAGGAGACGGACGCCGCAACTCTGGCAATTATCAGCGTCGTGGCGGAGACAGGGATAACCGGGATCGCGATCAGGGAGGGCGAGGTGACGAGCGGCGCAACGGCGGCGACAGGGGCAACTACCGGTCGCGTCAATACGGCAACTCATCTAACACGAACGGACGCAATTCGGGCAATTCGAGCGGTGTGTACTTCCGCAACAATGAGTCGGGCAATGGTGGAGGCAACAACTACTACCAGAACGGAGGAGGTGGCGGTGGCACCTACAACAAGGAGTCGCGCTACGAATCCTCCGGCGGCGGCGGTGGAAGCTATCGAGGCCAGCGCGGTGGCAACCAGCAGCGTAATGTAAATGGCTCGTATGGCGGCGGCAGGCCCATGGGCGATCGTGGTCGTGGCGGAGCGGGCAACCAGGGAGGTGGTGGTGGTGGCTACATAAACCGTCAGAACCAGTCGCAACGCATGCCACTCGGGCTGGAGAACAAAAACTGA
>CG6036-RA
ATGGGTCATAAAATGGGTGGCTTCTTGGAAAAACCAGAAACTGAAAAGCAGGCTCAAGAGGGTCATGGGAATGGGCTGCGATACTGCGTAAGTTCTATGCAAGGTTGGCGATTGGAAATGGAGGATAGCCACTCGGCTGCTTGCCGGCTGAAGGATCCCTTCGCAACGTGGTCATATTTTGCGGTGTTCGATGGTCACGCTGGCAGTCAAATATCACTGCATTGCGCTGAACATCTAATGAGTACTATATTGGAATCCGAATCTTTTTCGAAGCACAAATACGAGGCTGGCATACGAGAGGGCTTCCTGCAGTTGGATGAGGATATGAGGAAGCTGTATCACGACCAGCAAGGCGGCTCGACGGCCATTTGTGTTTTTGTATCACCGGACAAAATATATCTGGTCAATTGTGGTGACTCGCGTGCAGTGATATCGCGAAATGGAGCAGCTGTCATCAGTACAATTGATCACAAGCCGTTTTCTCCCAAAGAACAAGAACGCATTCAAAATGCCGGAGGCAGTGTAATGATTAAAAGGATAAATGGCACTCTGGCAGTTTCCCGGGCCTTCGGTGACTATGATTTCAAGAATGATGGCTCAAAGTCTCCTGTCGATCAGATGGTGTCTCCGGAACCTGATATAATAGTTTGCAATCGGTCCGAACACGATGAATTCATAGTTGTAGCCTGCGATGGCATTTGGGATGTGATGACTAGCAGCGAGGTTTGTGAATTTATTAGGTCACGGCTTTTGGTGACCTATGACCTGCCGATGATTGTTAACAGCGTATTGGATATTTGCCTGCATAAAGGCAGCAGGGACAATATGACACTGCTCCTCCTACTTTTGCCTGGAGCACCAAAGGTCGATATGGATGCAGTTAAGGCCGAAAGGAGTCTTGATCAAACTATTGTGCAAATAACCAAGGAAGTGATTGAGAAGCACGAAATACACGACTTTGAAACACTTATACGACTGATGAAAAGAATGGCCATTAACATTCCAAATCTACCACCTGGCGGTGGTCTTTATGCAAAATATTACATTATAGAGCAAGCTTTCCACGAGAAATTTCCAGATACTCCGGCTGAAATATATGATTATTTTTCCATGTAG
>CG9279-RB
ATGATGAGCCCACGGGAACTGAAACTTGGCCAGCGCGTTGAGGTAACGGGTAAAAATCTGCAAGGTAAGGTGGCCTATGTGGGACGCACTAACTTCGCTGCCGGACTCTGGTACGGCGTGGTTCTGGACGAGCCGCTGGGCAAGAATAATGGAAGCGTACACGGCAGCATTTACTTCAAGTGTCCCACTAACTGTGGCCTCTTTGTGCGCGCCCAGCAGCTGGTGAGGATTGCCGAGTTGCCGAAGGGGGGGGACAATCGAAAAGCCGATGAAATGCAGCGCGACGGGGCCAGAGCGAAGCTTTCAAGGCGGAGTGGCAGTGGGAAGTCTGTGGAGGAGCAGGATAACCAGAGGGAGCAGCAGGCAAGCACATCTGGGAAAGTAAAGGCCACTTCGTCGACTCCATCACCGCAGCATAAGAACAGAAACACTCATTCCTCCATGGAAACGTCTTTGGCTAAAACTTCTGGAAAATTTTTGGCGACTCATCAGCAACCATTACAGCTTCCAAAGAATCCAGTGACTTGTGAAAGCAGTGTAAGGAATTCGCAGTCTAAAGAAACTGGAGAAGTAACCTTGTCTCCCAAGAAGTCATCAGATATTGAGCAATCAAAGAAGCATTCACAGCAGGAAACAAACGAGACTAACCAGCCAGCAAGCAAGGAAGTTGAGCCTAAGAATGAAAATGAGCTACAGAGCACGGAAGCTGCAAATTCAATGCTGGATACACCAGTCAATCCTCTCCAGACCAGCACAATTGGGCAGTTGCCCCCACAGAAGGCCAGTGCTCAACTGACGCCGCCACCTTTGACATGTAACCAGAGAAGATCCACATCCTACACCCAGCTGCGTCCAACAAGGATTAGTCAGCCGAAGCCAACAACGGCTCAGGCCCAGAGCTCCACGGCGCAGCTTACCCTGGCCATGCCAGTCCCCTTGGCTCTGGCACCCAAGCGCAGCAAGACCAGCATGAGTCCCACGAGCTCCATTAAGCGGGTTGCTCCAGCTGCCTTCGTAGAGCCGCGTTTTCTAGAGATCCTGAGACCGCAGTTTACACCTGGGCCAGCTCTCCGAACTCCCAGTTCAGTGGCTCCGCCTCTAGATAACCCTGAGCTTCGTCAACTGAGAGAGGAACTTCAATTGCTAAGGGGCCAAAAGAGCGAGGATAAGCTTAAGCTTCTGGAACTAGAGCGGATGCGTATACACAACGAGCAGCTGATGGAGTTTAAGTCGCAGATTATGGCGCAGCAGGTACTGCTCCAGAGGGAACTGCAGAGATCGCGACACGAACTAAGGGAAGCACAGGATGTGTCGTCGAAATTGAAAAGGGAGCTAGACGAGATAGCAGAGAGCATAGAACTTCTAACCCTGGACAAGGAAATGGCGGAGGAGCGCATGGAGACCCTGCAAATGGAACTGGAAATGGCTCAGGAAAGAAATGACGAACTGAGCTTGGATGTTGAGATCCTAAAGGCGGAGCAGGAGGAGCAGCAGGGTCAACGAATCGAGAAGAGTGAAAAACAAATCGGATCAGGAGTGACCAATCAATCCGCAGGCGAGTTCCTTCGCTTGGAGCAATATAATCAGCGCCTTCGGGAGACGGTTGTCCGGTTGCGAGACACTCTCGCCGAGGAGAAGCAGATTGGGCAGCGAACGCACAAGGAATTGGAGACCAAGCATTCGGAGATTAACGAGCTAAAAAGCATCAAGGAGTTGCTCAGCAGAAGGGTGGACAACATGGAAATGCAGCTAATGGATTTAAAAGAGCAGGTTGATGCTTCCCTCGGAGCAGAGGCCATGGTTACCCAACTGGCATCTTTAAAACTGGAGTTGGAAGATCGCGTCAAGCTCCTAGAAGACGAAGTCAACGAACTGGAGGCACTTGAGCAAATCCAGGAACAGCTTATTGAGAGCAACCAAGAGCTGGAAACAGATCTTCGCGAGGAGATTGACAAGCTAAGTGGTCATGTTAAGATCCTGGAGCAACAGAAAAATGCTGCTATGGAAAGTCTCTACGACCGCGATGTGACCATCATGAAATTCCGAGACTTGGTGAGACAGCTGCAGGAGCAGCTTCAGCTCCGAGCAGATGGCACCCTTTCCATTGAGGACTTCAGTAGTGCCAACGAATCCCAACAGGAGGATGGATCCAACCAGAGTCAGACGGACTACCAGCACATTTTTAGTGTGAGCAAGGCCTACGGCAGGGCCCTGGAGCAGCAGATCAAGACTGTGGAGCTACGGTTACAGCGCCAGCACCTGGAGCACGTCCTAGCCTTCGTCCCAGAACAGTTCCTTTTGCGTGGAGGGGAGCATGATGTGGTGCTGGTCATGCTCCTACTGGAGCGGATGAACGAGAAATTGACCATTGTGTGCCAGGCCATTAACGAAAAGTTTCCCACGGCTTGTGAGTTTGGTCGCGATGCCATCTTCGAGGGCTACTCCGTGCAGCGGTACATCTTCAGGTCGCAATGCCTCTATCTGCTAAAGAGTCTTCAACTGGTGCTTCAGCAGTTCCGCCACGGACTAACCCATTGCGACTACGAGTTGTGCACCCATGCAGCCATTTACCGCAGTGATCTTGATGCCCAGGAGCAGCAGCTCGACGAGTTCGTACGGCTGCTCAAAACTGGTCAACTGGATGAACATACGAACTGTGAGCCAATTCAACGGGTGCTTCACTATGTGAGTGGTTTGCACCAGAATTTGATGCCACCTCAAACGCTTGTAGAGCTGCTGGACGAACAACAGCTGTATGAAGCTCTGATCGAGGTCTACGAGGCGGGCTTGGACGCGGTGAATGCAAATGCAGGTCTGATGCACACCATCATACAACTGGGCCACGAGCAGACCGCCTCCTTCAGCTGCATGCAGATGCTGATGGAGCAGAGCTGTGCCCACAAGCAGAAGCTAAAGAAGCTACAGAGGAAGCTTAGCGGCAGCAAGACGGCGTCTTGGACGGGAATGCAGTGTGCCAGATATCAGAGGATCATGGAAGCGAACGAGGCATTAGGTACCCTTATCCGACTGTTGGGCTGCACTGCCCGAGAAGCTAGCAAGGATTCGAATGGAGGAATCGCCCACGAAAAGTTGTGGAGGATGCTGGTCCTCAACTATAACAAGTTCGCGCCGAGTCAGGAGGCAGAGGAACCTAGAGAGGTGGATGCCTACAGCCAGCGGTGCATGCAGCTTCTCGAGGAACAGTTTGACGAGCTATTCGCGCTGCTAGATTCCACCGATGTGAACACAGAGTATGTGCGTCATCCCACTTGTAATACTTTACAGGAGCGGGCCGCCCAGGTGAAGCGACACTACGAGGACGTGAAAAACCTCGAGCTGACTGTGGCTGAACGGGAGAAGGAAATCAAAAGCCTCAAGTACACAGCCAAGATGAAACAGCAGGACTACTCGGAGCTGCAGGTACGCAAGGAGATGGCCGAGAAACAGCTGAGCAAGCAGTGTCACGTGCTAGCCGGATTCGCCGAAGCTGTGGAGCAGCTGGAGCAGTCGATCCTGGCCAAAGAGGCGGCCCTCGGACAGGCATTGAACATGCTAGCGGACAAGCTCACAAGCCTGGAGCAGTCCCAGGAGCACTGGAAGGAGCAGCAGCAGGCGGACAGTGCATGTCTGACCAGCACCACGATAAGCTCCAACCGGGAGATGAACATGCTCCATCAGGCTCTTCGCCAGGAGCGATCCCTGCGTGTTGAGCTCCAGGGCAGCGAGATGAGAAAGACTTTCGCCGCTTTAGAACCATTGCATGTTCCTCAAGCCGGGAGCCAGGAGCTGACCGACCTGGAGAAGGACCTTCGCTCGTTGAAGAACCAGTGGCTCTTGGCCCATCTGGAAATGGGTGCTGCTGGCCGCCAACGACGCTCGGAGATCGAGCTGCAGGGCAGCCGCGTCCTGCGACATATCTTCCACACATATTGCACACAGCATCCGCATCGGGCCAAGAACACCGATTTTGGCCTCTTCATCACTGAGGATCTGCGCAGAGCATTCGGGCAAAATTTCTAG
>Acn-RB
ATGAGACGTCGCAGCGAGCGAAAAAAGTCGTCGTCGCCCGCTCCGGTGCCGGTGGCAGTTGCACGGAGAAGTCGCCGCTCCCGCAAGGTGTCGGAGAACGAGAAGACCGAGGTCGAGACTCCGGTCGTGGCCCAAAATAATGAGGCCGAATGCCCCAAAGTACCGCCAGCCTCTCAAGAAATCAATGAGGCGCGGGCATCCAGTGAAGAACGTGCCGGATCTGGAGCATCGCCAGTGCGCAGGAGTCGCGGCAGCCGGACGACGCCTAGAAAGCGCACGGAGTCCAAGGGCGGCGACAAGAAGGTGGACACCATACCCGAGGAGGAGCCGGAGAATGGAAAGGATGTTGAAAAGGACGCTGTCGAGGAGGAAAAGACTGTAGCGCCACCCGCGGCTAATGAGAGCGAGTCCGAGGACCGTGCCAAGACGGAGGATCAGCAGGCTCAAGACGATGAATCCTGTGCTGAACCCGCTGTAGTCAAGGATGATGATGTTGAGAAAGAGGACTTAAAACCGCAGCAGGAGGTCCCCACTTCCACTGATGATGACACCAAGCAGAGCGAGCCAGAACAAGAGGTAAAGGTTCCTTCTCCTTCCAGCAAGGATGAGGAACATCTAAAAACGACTAGTGATGTATTAGACATTCAGACAGAAGAGGTCGATGAAAGGGACGAAGAAGCCTCCGCTCCTGCGGAGCGCAGAGAAACCAAGAAGAGGCACAAGGAGCAGATAAAGGAACAGCAACCCGCAGAGGAGGAGGAACACAAGGAAAACCACAAGCAGATAGACGAAAACCCAGAACAAATTCACGATGAACCAGCAGATCTTTCGAACGACAAGCACGATCCATGTCTAAACAGCAGCGCAACCAACACAACCGGTGCTCCAGTTCTGCAGCAACAACGGTCGGTGCGGAAGCGAAAGTGGCTGACTAACAAAAAGTCTTCGGATCGTACCCCGCCCGTGCTTGCCATTTCGACGGATTCCCTGAAGAACATTATAGCCGATGTGGTGCAGCCAGTGCCCCTAAGCGATGTGCAACTGGAATCGTCCTCAGAGGAGGAAGGCCTGGTCACCAGCGATCGCGATTCAGAGCGATCTGCTTCACCGGCGCCCCCATCTGAAGCAAGCAAAGACCGCGATAACAAGGGCAATACCGCCAACACCTGCGACACCACCGCAGAGGCGTCGGCAGATAATGAAGGAGCAGGAGCCGCTCCTCCAGCAGCAGCAGACACGGTTTCAGCCCAGGTCAGCCTGAGCAAAGCCACAGTTTCCACGGCAGCACCACACATAGTCCGTGACCCTAGTCCTGCTCGAAACCGCGCCAGCCACGTGCTCTATATCACCAATTTGGTACGCCCCTTCACAGTGCTGCAGCTGAAAGGCCTGCTGGCGCGGACGGGAAAGATCGTTGAGGAAGATGGTTTCTGGATAGATCGGATCAAGTCTAAGTGCTATGTTGCCTATTCCACTGAAGACGAGGCCATCGAAACCCGACATGCCCTGCACGGAGTTCGCTGGCCAGTGTCAAATCCCAAATGTTTGAATGTAGATTTTGGCAGTCGCACTGATATGGATCGGGCAATACTTTCAACGAAGGACGAGGCTCCGAGGTACGGGCAGGAAAACACCAGAGATAACCAGCAGTCGGGCAACGCTTGGTCCCGGTTGGAACCGTCTGACAAAAAACCTGCGCGACCTGTACGCGAATGGGATGTTGGCAAAAAGGAACCAAGCGACCACGACAAACACAGCAACGACAGGCGTCGGGACAGCAAGGATCGACTGGACTCGAGGTCTAGGGATGCGGAGCGAGCCGGACAGGAACGAAAGCGTTCTAGGGACAGAGAGGGGCGAGGACGCGATCGGGAGCGGGAGCGACTTGATCGCAATGCACATGCAAGGAGCCGCAGTGGATCGCCAGCGTCCAAAACTAAGAAGGAGAATGAACCGCCTATCAGACTACTAGATGATCTATTTCGAAAAACCAAGGGAACACCTTGCATATACTGGCTGCCACTTACGCCGGAAGCGATCGCAGAAAAGGAGGCATTCCGTCAGAAACGCATTGAGGAGCACAAGCTGCGTATTAAGGAACGGGAGGAGCGCCAGAAAGAGCGGGAGAAGGATCGTGACCGCCAGCGCGAGACGCGTCGCAATCGTTCCAACGAACGGCGACGATCTCGCAGTCGCGAGCGGGAGCGAAGACGTTACTAG
>LanB2-RA
ATGAAGCGCAGCCGGTGGAGCCACAGTGGCTCCTCCACGGCTCGACTCCTGCTGATCGGAGTATTGTTCGCCAGCTGTTCCACCGCCATCCTGGGTGCCCAGCGTCCCCCCATCAACTCCGCCGGAGGTCACGAACTGCGCGGAACCACCTTCATGCCGGCCCTGGAGTGCTACGATCCATACGGCAGGCCACAGAAATGTCTGCCAGAATTTATCAATGCTGCCTATCAACTGCAAATTGAGTCAACTAATACCTGTGGTGAGCAGAATGACAACCACTTCTGCATACAAACCATGAACCAAAATCACAAAAACTGCGAATTTTGCAAATACAATGATCATAATCCATCCTTCTTGACGGATTTGCATGATCCGCAAAGTCCAACGTGGTGGCAATCGGAGACCATGTTCGAGGGCATTCAGCACCCGAACTATGTGAATCTGACTTTGCACCTTGGAAAATCCTATGACATCACCTACGTGCGCATTCTCTTCCGCTCACCAAGACCCGAATCCTTTACGATTTACAAGAGGACCTCGGAGAGTGGACCCTGGATTCCCTACCAGTTCTACAGTGCCACCTGTCGCGACACCTACTCCCTGCCAGATTCGCGAGCCATTCGCAAGGGTGAGGGCGAGGCCCATGCTCTGTGTACCAGCGAATACAGTGATATCTCGCCGTTGAGGGACGGTGAGATTGCCTTCTCCACGCTGGAGGGTCGTCCCAGTGGCATCAATTTTGAGCGCAGCGGAGAACTGCAGGAGTGGGTCACGGCCACGGATATCCGTATCACGCTGGACCGACTGAACACCTTCGGTGACGAACTCTTCGGTGATTCCCAGGTGCTCAAGTCGTACTTCTATGCCATCAGTGACATTGCCGTGGGTGCGCGTTGCAAGTGCAATGGACATGCCAGCAAGTGTGTACCGAGCACGGGAATGCATGGCGAGAGGACTCTGGTCTGCGAGTGCCGGCACAATACGGATGGACCCGATTGCGATCGCTGTCTGCCACTCTACAACGACCTCAAGTGGAAGAGATCCACCTCAACGGAGGTCAACGAGTGCAAAGCTTGCAACTGCAATGGATTGGCGGACAAGTGCTTCTTCGACGCGAATCTGTTCAATCGGACGGGTCATGGAGGTCACTGCCTGGACTGCCGCGAGAATCGCGATGGACCCAACTGCGAACGCTGCAAGGAGAACTTCTATATGCGCGACGATGGCTACTGCGTCAACTGCGCCTGCGATCCCGTTGGCTCCAGATCGCTGCAGTGCAACAGCCACGGCAAGTGCCAGTGTAAGCCGGGTGTGACTGGCGACAAGTGCGACCGCTGCGATAACAACTACTACCAATTCGGTCCCCATGGATGCCAGCAGTGCGGATGCGACAGTGGGGGATCCCATCAGAATACACCCGCCTGCGATACCGAGACTGGAATCTGCTTCTGCAAGGAGAATGTGGAGGGCAGACGCTGCAATGAATGCAAGCCAGGCTTCTTCAATCTGGACAAGAACAATCGATTTGGTTGCACACCCTGCTTCTGCTATGGGCACACCTCCGAGTGCATGACTGCCCCAGGATACTCCATTGTTTCGGTCACCTCCAATTTTAACAAATTCAAGGAACGCTGGACGGCCGCCGATTTGAATCAACGCGAGGTGGACATCAAGTACAACCAGTATAGCCGAAGCATTGGAACCACCGCTCAGGGAAATGAGCACGTCTACTTCCAGGCACCGGATCGCTTCCTCGGCGATCAGCGTGCCTCCTACAACAGGGATCTGAAATTCAAGCTCCAGCTAGTTGGTCAGGTGGCCAATACCGGAGTGAGTGACGTGATCTTGGAGGGTGCTGGCAGCCGCATCTCCCTGCCCATCTTCGCCCAGGGCAATGGAATACCCGACCAGGGAGTTAAGGAGTATACCTTCCGTCTGCATGAACATCATGATTACCAGTGGCAACCAAGCCAGTCGGCTCGTGGATTCCTTTCGATTCTGTCCAATCTGACGGCCATTAAGATCAGGGCCACGTACTCGGTGCAGGGTGAGGCCATCCTGGATGATGTCGAGCTGCAGACGGCACATCGTGGAGCCGCCGGCCACCCGGCCACCTGGATCGAGCAGTGTACCTGTCCGGAGGGTTACCTGGGCCAGTTCTGTGAGTCCTGTGCTCCAGGCTATCGCCACAGTCCCGCTCGCGGCGGTCCCTTCATGCCCTGCATCCCCTGCGATTGCCATGGTCATGCGGACATCTGTGACTCGGAGACGGGCAGGTGCATTTGCCAGCACAACACCCACGGCGATAACTGCGATCAGTGTGCCAAGGGATTCTACGGAAATGCCCTGGGCGGAACTCCCAACGACTGCAAGCGTTGCCCCTGTCCCAATGATGGTGCCTGCCTGCAGATCAACGAAGATACGGTCATCTGTACGGAGTGCCCGAAGGGTTACTTTGGTTCCCGTTGCGAGCAGTGTAGCGATGGCTTCTTCGGAGATCCCACGGGTCTCCTGGGTGAGGTGCAGACTTGTAAGAGCTGTGACTGCAATGGCAACGTGGATCCCAATGCCGTGGGCAATTGCAACCGGACTACGGGCGAGTGCTTAAAGTGTATCCACAATACAGCCGGAGAGCACTGTGATCAGTGTTTGTCCGGACACTTTGGTGATCCTCTGGCCTTGCCTCATGGACGCTGTGATCGCTGCAGTTGCTACGAGGCTGGAACCGAGCAGGATGAACAGAGTATCACGCGATGTGACCAAGTCACTGGTCAGTGCCAGTGCAAGCCGAATGTAATTGGAAGGGATTGCGGAGAGTGCCAGCCGGGCTATTTCAACATCCGATCGGGCAATGGCTGCGAGAACTGCCTGTGCGATCCGGTGGGCAGCTACAACTCCACCTGCGATCGCTACTCTGGCCAGTGTCACTGCCGACCAGGTGTAATGGGTCAGCGGTGCGATCAGTGCGAGAACTATTTCTACGGATTCTCCAGCGAGGGCTGCAAGCCATGCGAATGCGACGAGAGCGGCTCAAAGGGATTCCAGTGCGACCAGAATGGTCAGTGTCCTTGCAATGATAACGTGGAAGGACGTCGTTGCGATCGCTGCAAGGAGAACAAGTACGACAGGCATCGGGGTTGCATCGATTGCCCCGATTGCTATAACCTCGTCCAAGATGCCGCCGATTTGCATCGTGCCAAGTTGTTCAATCTCAGTCAAACGCTGGACGAGATTGCTCGCACGCCGGTGACCAATGACGATGAGTTCGAGGCCAAGTTGAAGGCGGTGCAGGAGAAGGTGGCTGTCCTGGCCCAGGATGCACGCGATAATTCCGGTGATGGTGGTCAAACATACGCAGAGGTCATCGATGATCTTCACAAGCACCTGGACAGCGTGAGAGAGCATCTGGTGAGCGCGGATAAGTTCCAGGCAGATGCCAATGGGGAGATCGACAGGGCGCGCCAGAACTATACCATTCTGGACCAGATCACCGAGAACGCCAAGAAGGAACTGCAGCAGGCCCTCGACCTCCTGAATGACGAAGGTGCTCAGGCTTTGGCCCGGGCCAAGGAGAAGTCTGTGGAATTTGGACAGCAATCGGAACAGATCTCGGACATCTCGCGGGAGGCTCGTGCCCTGGCCGACAAACTGGAGTCGGAGGCCCAGTTCGATTTGAAGAACGCCAAGGATGCCAAGGATGCGGTGGAGAAGGCCCATCAGCTGGCCAAGAGTGCCATCGATTTGCAGCTAAAGATCGGCACCGAGCTCCGTTCGGAGGTTGGTCTGGAGCTGAGTCATGTGAAACAATCCCTGGGCACCGTAGTGCAGACCTCCAAGGAGGCTCTTCGCAAAGCCAACGAGGTCTACGATACAGCATTGACCCTGCTCAATGATGTCAATCGTCAGACGCAACCGGAAATCGATATCAGTCAGTTGAAGAAGGATGCAGTGGCCGCCAATGAACGAGCGGATGAGCTACTCAAGCAGATAACTGAATTGTCCAACAGCAACGGCGAACTCTTTGCGGATTTCGAAACGGAACAGGAACTGACGGAGGCGCTGCTTAAGAGAGCTGAACAGCAGCAACTGGAGGACATCGAGCTGCTAGAGCGAGCCAAGGCTGCCCACGACAAGGCTACCAAGGCAGTGGAACAGGGCGACAATACCCTAAAGGAGGCCAACAATACCTACGAGAAGTTGGCCGGCTTCCAGTCGGATGTCCAGCGCTCTTCTGAGAGTGCGGAGAAAGCCCTGCAGACGGTGCCCAACATCGAGAAGGAGATTCAGAATGCGGAAAGCCTGATCAGCCAGGCGGAGGAGGCTCTCGATGGAGCCAATAAGAATGCCAACGAGGCCAAGAAGAATGCCCAGGAGGCGCAGCTGAAGTATGCCGAACAGGCTTCCAAGGATGCTGAGCTGATCCGCCGCAAAGCCAATGAGACCAAGGTGGCTGCCCGCAATCTGCGCGAAGAGGCCGACCAACTGAATCATCGCGTGAAACTCACCGAAATGGACATCTTCAAGCTGGAGGAGAGCTCGACCAAGGACGACAATCTGGTGGACGACGCCAAGCGAAAGGTGGGTCAGGCCAAGGCCGATACCCAGGAGGCCCAGAAGCAGATCGAGAAGGCCAATGCCGACCTGACGGCCATCAAGGATGAGCTGGAGAATCTGAAGGACATCAACACGGGCGATTTGGATAGATTGGAGAATCGTTTGGCCACTGTGGAGGGTGAGATCAATCGCGTCAACCTGACGGGACGCATCGAAAAGTACCGGGAACAGCGCACCATTCAGAAGAATCTGATCGACAAGTACGATGCCGAGCTGAGGGAGCTCAAGGATGAAGTCCAGAATATTGGACTTATTTCCAAGGCTCTCCCCGATAGCTGCTTCAGTCGCAATCGCCTGGAACCCTAG
>CG8783-RB
ATGGAAACTAATGTGAATCCCCTGGCCGTAATCCTGGTTTACTTCGATAGCAAGGGGGATCGGTTACTGTACAGGTATCCGTACCAGACTCTCGGCCAAACGGAGGTGGCCAACGACGAGCAGCGGAAGTCCAGAAAGCGCAATCCCTATGCCGTGGCCAATACGGACGATCTGCTGCAGACACCCACCCACTTGGGTGCTGCCAAGAGCCAAGGACAACTGCAGGGATTCGCAGATGAGGTCCTGTCCGCTCTGTTTGCTGTTAAACCACAGCTATGCAACCAAAAGTTTGAACTCAAACTGAACGACGTACGCTTTGTCAGTCATCCCACTCTGATACCGCAAAAGGAGCAGAGAAGTGGTCCAATGGCCAAGCAACAGATGCTCATCAACATTGTTTTTGCGCTGCATGCACAGGCCAGCTACTCGATTGTTAAGTGCTACCACGAACTGAGCAAGCGCCTTGGACTGGCGCTGAAGTTCGAGGAGCAGCGCAGTGGCTATCTCACCGAGCAGACGGCTCAAATGGCTCGCACACACGACGAGCAGCAGCAACAGCCGCTGGAACGCACACTGGAGCTGATTGCAGAGCGCTGCAGCTTGGCACAGGCCTTGCGCTCCATCTTCCATGATCTATGCACCACTGGACTGCTGAGTACCTCGCTGAATCACAACCTAACGTTGTGCTTCTGTCTGCCCGCTAAGGCACACCAGCTCCATAAGAAGGGCAGCATGGTGGATCCAGAGACCATAGATCGGTGCCTTCGTGCACTGAAGCCCTATCATGGCATGTTGCTGCTGGTCGACTTTGCCGAATTGTTGGACTGCGTTCCACCGACTGGGGCACGCATGCTATGGCAGCTAGTCGACGTCTACGACCCACTGATCAGTCTGCAGAGCATGTCCTCCAATGCAGACTTGAGTATCGAGCATGTTTATAAGCTCGTCTCGCATTTGGTCTACTGGGCTAAGGCAACTATTATTTATCCACTCTGCGAGACAAATGTCTATGTGATCGCGCCGGATGCACCATTGCACACCAAGTCCCACCTGGTGGAGAAGTTCTCGGCCCGTTTTGCCGGTATGTCGCTGTTCGAGGTGATCTCCGATTTTTCATTGCCCACTTCAATTGGACACTTAACCACGCCACTGCAGCAGCCAGCGCGACAGGGTATCCTCGCACAAATGGTGATTTGGATGCTGCAGCACCATTTGCTCATGCAGTTGCACACGTACGTTCAGTTTATGCCCAGCGAGGATGAATTCGGAGATTCGGCCTCCTGCAGCAACCATCTAAGGGATGCCATTAGCGATGAAGAAGGAGACCAAGAACCAGATGCGGACGAGTTGCATGGCTCCATGCTTAGCATGTCCAGTCATCCGTTGCCAGTGCCAGCGGTATTGGTGGGCGGACATCGTCGTGAGGCGTCCGAGGACCATTCATCACTGGCCTCGGACAACATCGCCGTGCAGCCATCATCCAGCCACAAGTCCAATTTCAGCATCACCGCCTCGATGAGCACGGACAATTGCGACAGCCTCGATTCCATGGAGGATGAGCAGAAGCTGAAGGAGCTGCTACAGGTTTTCAGCGATGCGGATCGAGCCGCCATCCGTCGAATTCCCGCCTCTGCCAACGTGGATGATCTATCTCTGCTTGTGAAGCTGTATCAGATGGGTTACTTTAAGAGCGAGCATCATCTGGAGGAGATCATGTACTTCGAGAACCTGCGACGTTCGCAACTGCTGCAATTGCTTGATAAATTCAGGGATGTGCTTATCATTTACGAAACCGAAGATCCTGCAATTGCATCCATGTACAATACCAAGTAG
>dnt-RB
ATGGAATCTGTGAATAAATGCGGTAAAAGCGCATCCACAAGAAATTGTACGGTGAAAATGAGCCGGAAAATGTGGGTGCTTTCGCTGCTGGCGCTGGCAGCGCTACAACTGCACTCGGGCAGCGAAGTGGCTGCACATTTGAATGTTTTCCTAAATCCCGTGGAAGTAATGCGTTTATTAGGCGTCTCTGCTGAGGTTTACTACGTTCGCGAAGGTCATATAAATAACTACGCTTTGAACTTCATTGTACCAGTTCCGGCGAATGTCAAGGACATTAGTTTCACCTGGCAGTCGCTGGCGGGGCGTGGCCTTCCCTACAGCATCAATGTGGTCAGCTCCGATCAGGAAGTGCTTCCTCGACCGGCGATCAATGTGTCACACAGTGGGGAAATCCCCACGACCATACAAACCTGGTCCATTGCCCTCAAGTGCAGCGGATTGAAAGCGGCGGAGGTGGATGTGACTGTCAGCCTGGAAGTGGTGCTCAACCGGTCACTGAACAATGTAACTCATCTGGTGTTTCGGAGGAAGAAGATCTGTCTTATGAATGACAGTGCCGAGGATTTGTCGGAGGATGTGGACGATCCCCAGTTGCTGGAGACCGTAATGTTACCACCCACTGGATTGATCACCCTGGTCGTTGGTGTTTCTGTGGCCATGGGATCTGTGTGCCTGCTCCTCATGATTGCCTATTGCGTCAAGGGAGCAGCCAACAAGAGGCAGCATCATCAACACGGAGGACAGCCCATGAGGACTTCGAGCTTTCAGAGACTAAATACCCATCCGCCCTGCCAGTCTTCCATGGGATCGGCTGCTTATATGACGCCTTCGATTATAGCTCCAATTCATGGCTCCTCCTTGCCACGGAAAGTTCCAGTTTCCGTAGAGCAGCAACATCCGGAGGAGCTTCATCGCCGAATTTCCGAGTTGACCGTGGAGCGCTGCAGGGTACGACTATCGAGTCTCCTGCAGGAAGGAACGTTTGGACGAGTTTATCGTGGCACCTACAACGACACTCAGGATGTTCTGGTCAAAACGGTGGCCCAGCATGCTAGCCAAATGCAGGTGCTTCTCCTTCTCCAGGAAGGAATGCTGCTCTATGGCGCCTCTCACCCTGGAATTCTCTCGGTTCTCGGCGTTTCCATTGAGGATCACACCACACCGTTTGTCCTCTATCCCGCTCTGAACAATACCCGCAACTTAAAGCAATTCCTGCTGGATCCAGCTTGTGCTCGCACTGTGACCACCATCCAAATTGTGATGATGGCCTCGCAACTGTCCATGGCATTGGATCATCTGCACAGCCATGGAGTGGTGCATAAGGATATTGCCACAAGGAACTGCGTTATTGACGATCAGCTGAGGGTGAAGCTCTCCGATAGCTCCCTGTCCCGCGATCTCTTCCCCTCGGACTACAACTGCCTGGGGGACAGCGAAAACAGGCCAGTTAAGTGGATGTCCCTGGAGGCACTGCAGCACAAACAGTTCTCCGAGGCCAGCGATTCGTGGGCCTTCGGAGTTCTGATGTGGGAGTTGTGCACCTCCGCTAAGCAACCCTACGCCGAGGTGGATCCTTTCGAGATGGAGCACTATCTCAAGGACGGGTATCGTCTGGCCCAGCCCTTCAACTGCCCCGATGAGCTGTTTACGATCATGGCCTATTGTTGGGCCCTGTTACCTGCCGAGCGGCCGACCTTCGCCCAGCTGCAGTCTTGTCTCTCCGAATTCTATTCACAAATCACGCGCTATGTCTAG
>CycG-RF
ATGTCTGTCCCTGTACGCTACTCCTCTGCTGCCGCCGAATACGCCGCCGAAGTTGATTGTGAGTTGGAGAGCACTCTGCAACAGCAGCAACAGTTGCACTTGCAACAGCAATACGAGCAATACCAGCACTACCAGTACCAACGGGAGCAGGATATCGCCTACTATTGCCAGTTGCAGGCGGCGCGGCAGCAGGAGCAGTTGATGCAGCAGAGGACATCGATGTCGTCGTCGGTTATGCCAGGCCTAGCCTTGCCCCAGGATCACCAGGACCACCCAGCCGCCCTTTTGAACGGACCCCACAACAACAACATCGGACTCGCCATGGACGCCCACAGCATCAACGCCATTCTGGTCGACGACGAGCAGCCCTCGACTTCGGCCCAGGCTGCCGCCGCTGCTGCCGCATCCGCGGGTGGATCTGCTGGTGCGGGATCGGGATCGGGATTGGGTGGTGCTATCGGTGGGGGCAAGCTGGCCAACGGCATTAACCGCAATGCAGAGATGCCAACTGATTGGATGAGGATTGCGGACGAGGGCCGGTATGGGACACCGGGTGCTGCTGGCTTGGAATATCAGAAGTACGAACAACAACAACAACTGGAGGATCTGGCGGAGTCCGAGGCAGGAGCCGTCGGTGGAGCCAGCAACAACAACGGCGAATCGTCGTCGTCCTTGAAAAAGCTAGAGGATCAGCTGCACGCCCTCACCTCGGACGAGTTGTACGAAACCCTCAAGGAGTACGACGTCCTGCAGGACAAGTTCCACACGGTGCTGCTGTTGCCCAAGGAATCAAGGCGTGAGGTTACTGCCGGAGGACGAGATGGATCCGCCTACGTGCTGCGCTGCCTGAAGATGTGGTACGAGCTGCCCTCCGACGTCCTGTTCTCGGCCATGAGCCTGGTGGACCGCTTCCTGGATCGCATGGCCGTCAAGCCGAAGCACATGGCCTGCATGAGCGTGGCCTCGTTCCACTTGGCCATCAAGCAGCTGGACTTGAAACCCATTCCCGCCGAGGATCTGGTTACAATATCTCAGTGTGGTTGTACCGCTGGTGATCTGGAACGCATGGCCGGCGTGATTGCCAACAAGCTGGGCGTCCAGATGGGACATGCACCGATCACTTCTGTGAGCTACCTGCGCATCTACTACGCCCTCTTCCGCAACTTGGCGAAGGAGATCGGCGGCGACTTTTTCAAGTTCTACCAGCAGCTCATCAAGCTGGAGGAACTGGAGAACCGCCTGGAGATCCTGATGTGCGACGTGAAGACCACGGTGATCACGCCCTCGACGCTGGCGCTGGTGCTCATCTGCCTGCACCTGGACTTCCACATCAAGGAGTCGTACACCCGCGGCAGTCCGGAGCTGAAGCACGTCTTCGAGTACATTCTCTTCCTGCAGCAGTACATGAGGATTCCTGATCGCGTTTTCACCTGCGGCTTCAGCATCGTTTCGGGTATTCTGTCCCATTACAACGGGCAGAACAAGGCGCCCTACAAGCAGCGGCTTGTCTGGAAGCTGTCCAGTCGCACGCTGCGCGTCTTGCGCCCGATCAACCGCTTCTCCTCCGACCTGCCCACCATTGAGGAAGGCATCCCCAACGCCCTCGACGATGGCCTGCGTTCTAGAACCGAGAGTATTAGCTCCGAGGAGGAGGAGGACTGGCCCACTTCACCCATAATTCCAATTTTCGAACAATGTTAG
