# Supplementary material for: RNA editing differently affects protein-coding genes in D. melanogaster and H. sapiens
Source: Sci Rep. 2015 Jul 14;5:11550. doi: 10.1038/srep11550 (PMC4648400; doi:10.1038/srep11550)
Supplement: Supplementary Information [file srep11550-s2.zip › Random_editing/Example_files/Edited_genes_ChangTab.tsv]

#Gene Name	Native codon	Mutated codon	Native AA	Mutated AA
CG5265-RA	GAA	GAG	E	E
Capr-RA	GAA	GGA	E	G
CG6036-RA	GAA	GAG	E	E
CG9279-RB	GAA	GGA	E	G
Acn-RB	GAC	GGC	D	G
LanB2-RA	CTA	CTG	L	L
CG8783-RB	ACA	GCA	T	A
CG8783-RB	GAA	GAG	E	E
dnt-RB	CAC	CGC	H	R
CycG-RF	AAT	GAT	N	D
CycG-RF	CAG	CGG	Q	R
CycG-RF	TAC	TGC	Y	C
