# Supplementary material for: RNA editing differently affects protein-coding genes in D. melanogaster and H. sapiens
Source: Sci Rep. 2015 Jul 14;5:11550. doi: 10.1038/srep11550 (PMC4648400; doi:10.1038/srep11550)
Supplement: Supplementary Information [file srep11550-s2.zip › Random_editing/README.txt]

###############################################################################
################	    Randomize_CodChanges.pl	#######################
################     		RNA Editing 		#######################
################	 	06/06/2014	 	#######################
###############################################################################
This script is free released and without any responsibility; for any  question
please contact luigra@gmail.com

	-Randomize_CodChanges.pl
        Reads the editing table and makes random datasets randomly taking  the 
        codons and changing the A to G. It requires as input the number of 
	randomization (e.g. 1000000), the table of codon usage in the analysed 
	sequences (see the format of the file Example_files/Codon_Frequencies.tsv)
	a table with editing events (see the format of the file Example_files/Edited_genes_ChangTab.tsv)
	It prints 2 files: two (one for AA and one for COD) with all the changes, 
	the real occurrencea the mean and the  SD of the random counts and all 
	random counts
        ##INPUT:  number of randomizations ($ARGV[0]),  codcountfile ($ARGV[1]), edittable ($ARGV[2]) 
	##OUTPUT: AA_changes.tsv COD_changes.tsv
	##USAGE: perl  Randomize_CodChanges.pl 1000000 Example_files/Codon_Frequencies.tsv Example_files/Edited_genes_ChangTab.tsv

	-Count_Codon_change.pl
        Reads the NN sequences of ORF counting all the found codons. 
	It requires as input the nucleotid sequences of the analysed proteins
	(see the format of the file Example_files/Edited_gene_NN.fasta)
        ##INPUT: Edited_gene_NN.fasta
        ##OUTPUT: Codon_Frequencies.tsv
        ##USAGE: perl Count_Codon_change.pl Example_files/Edited_gene_NN.fasta
