# Supplementary material for: RNA editing differently affects protein-coding genes in D. melanogaster and H. sapiens
Source: Sci Rep. 2015 Jul 14;5:11550. doi: 10.1038/srep11550 (PMC4648400; doi:10.1038/srep11550)
Supplement: Supplementary Information [file srep11550-s2.zip › Random_editing/Randomize_CodChanges.pl]

#! usr/bin/perl ;

######Randomize_CodChanges.pl
##
##INPUT:  # randomizations ($ARGV[0]),  codcountfile ($ARGV[1]), edittable ($ARGV[2]) 
##OUTPUT: AA_changes.tsv COD_changes.tsv
##USAGE: perl  Randomize_CodChanges.pl 1000000 Codon_Frequencies.tsv Edited_genes_ChangTab.tsv
################################################################################

use strict ;
use warnings ;
use diagnostics ;

(defined $ARGV[2]) || die "ERROR: please specify the number of randomizations the Codon Frequencies file and the file with empirical substitutions\n" ;
($ARGV[0]!~/\D/) || die "ERROR: the specified number of randomization contains a non digit character!\n" ;

my $randomizations=($ARGV[0] -1) ;
my $codcountfile= $ARGV[1] ;
my $edfile= $ARGV[2] ;


#Storing an hash with the genetic code: as key the codon as element the corresponding AA
################################################################################
my %DNA_code = ( 
'GCT' => 'A', 'GCC' => 'A', 'GCA' => 'A', 'GCG' => 'A', 'TTA' => 'L',
'TTG' => 'L', 'CTT' => 'L', 'CTC' => 'L', 'CTA' => 'L', 'CTG' => 'L',
'CGT' => 'R', 'CGC' => 'R', 'CGA' => 'R', 'CGG' => 'R', 'AGA' => 'R',
'AGG' => 'R', 'AAA' => 'K', 'AAG' => 'K', 'AAT' => 'N', 'AAC' => 'N',
'ATG' => 'M', 'GAT' => 'D', 'GAC' => 'D', 'TTT' => 'F', 'TTC' => 'F',
'TGT' => 'C', 'TGC' => 'C', 'CCT' => 'P', 'CCC' => 'P', 'CCA' => 'P',
'CCG' => 'P', 'CAA' => 'Q', 'CAG' => 'Q', 'TCT' => 'S', 'TCC' => 'S',
'TCA' => 'S', 'TCG' => 'S', 'AGT' => 'S', 'AGC' => 'S', 'GAA' => 'E',
'GAG' => 'E', 'ACT' => 'T', 'ACC' => 'T', 'ACA' => 'T', 'ACG' => 'T',
'GGT' => 'G', 'GGC' => 'G', 'GGA' => 'G', 'GGG' => 'G', 'TGG' => 'W',
'CAT' => 'H', 'CAC' => 'H', 'TAT' => 'Y', 'TAC' => 'Y', 'ATT' => 'I',
'ATC' => 'I', 'ATA' => 'I', 'GTT' => 'V', 'GTC' => 'V', 'GTA' => 'V',
'GTG' => 'V', 'TAA' => 'STOP', 'TAG' => 'STOP', 'TGA' => 'STOP');
################################################################################


###Reading the codon composition of ORF sequences
################################################################################
my %CodToCod = () ; #as key the Codon change (from to codon) 
my %AaToAa = () ; #as key the Codon change (from to codon)  
my @EditCodons = () ; #A big array with all codons potentially edited with non synonimous change

open(COD , "<$codcountfile") || die "ERROR: please check $codcountfile\n" ;

while (my $line=<COD>) {
	chomp $line ;
	if (length ($line) >0 ) {
		my @tmp = split("\t" , $line) ;
		my @bases = split(// , $tmp[0]) ;
		my $test = 0 ;
		if ($bases[0] eq 'A') {
			my $newcod= 'G'.$bases[1].$bases[2] ;
			my $NNkey = $tmp[0].'to'.$newcod ;
			my $AAkey =$DNA_code{$tmp[0]}.'to'.$DNA_code{$newcod} ;
			$CodToCod{$NNkey} = 0 ;
			$AaToAa{$AAkey} = 0 ;
			$test++ ;
		}
		if ($bases[1] eq 'A') {
			my $newcod= $bases[0].'G'.$bases[2] ;
			my $NNkey = $tmp[0].'to'.$newcod ;
			my $AAkey =$DNA_code{$tmp[0]}.'to'.$DNA_code{$newcod} ;			
			$CodToCod{$NNkey} = 0 ;
			$AaToAa{$AAkey} = 0 ;
			$test++ ;
		}
		if ($bases[2] eq 'A') {
			my $newcod= $bases[0].$bases[1].'G' ;
			my $NNkey = $tmp[0].'to'.$newcod ;
			my $AAkey =$DNA_code{$tmp[0]}.'to'.$DNA_code{$newcod} ;
			$CodToCod{$NNkey} = 0 ;
			$AaToAa{$AAkey} = 0 ;
			$test++ ;
		}
		if ($test >0 && $tmp[1] >0) {
			for my $cod(1..$tmp[1]) { #the array contains exactly all the codons (repeated)
				push(@EditCodons, $tmp[0]) ;
			}
		}
	}
}
close COD ;
################################################################################

###Reading the Real Results
################################################################################
my %RealCodToCod = %CodToCod ;
my %RealAaToAa = %AaToAa;
my $EditingEvents = 0 ; #reports the total number of AtoG change

open(REAL , "<$edfile") || die "ERROR: please check $edfile\n" ;
while (my $line=<REAL>) {
	chomp $line ;
	if ( (length ($line) > 0 ) && ($line!~/^#/) ){
		my @tmp = split("\t" , $line) ;
		my $NNkey = $tmp[1].'to'.$tmp[2] ;
		my $AAkey = $tmp[3].'to'.$tmp[4] ;
		if ( (exists $CodToCod{$NNkey}) && (exists $AaToAa{$AAkey}) ){
			$RealCodToCod{$NNkey}++ ;
			$RealAaToAa{$AAkey}++ ;
			$EditingEvents++ ;
		}
		else {
			die "ERROR: the AA change $AAkey and the NN change $NNkey are not present in the Codon Frequencies file, please calculate codon frequencies by including also the edited proteins\n" ;
		}
	}
}	
close REAL ;
################################################################################

###Making the Randomization
################################################################################
my %RandomCod = () ; #an hash of array as key the keys of  %CodToCod, as element all the random results
my %RandomAa = () ; #an hash of array as key the keys of  %AaToAa, as element all the random results

foreach my $k (keys %CodToCod) {
	@{$RandomCod{$k}} = () ; #an inizializing the hash with the key the keys of  %CodToCod
}

foreach my $k (keys %AaToAa) {
	@{$RandomAa{$k}} = () ; #an inizializing the hash with the key the keys of  %AaToAa
}

for my $rand(0..$randomizations) {
	my %TmpCod = %CodToCod ;
	my %TmpAA = %AaToAa ;
	my $RandEv = 0 ;
	until ($RandEv==$EditingEvents) {
		my $cod = $EditCodons[rand @EditCodons] ;
		my @tmp = split(// , $cod) ;
		my @anuc = () ; #temporary array with all the positions with A inside
		for my $n(0..$#tmp) {
			if ($tmp[$n] eq 'A') {
				push(@anuc , $n) ;
			}
		}
		my $ind= $anuc[rand @anuc] ;
		$tmp[$ind]='G' ;
		my $newcod = $tmp[0].$tmp[1].$tmp[2] ;
		my $condonchange = $cod.'to'.$newcod ;
		my $aminochange =  $DNA_code{$cod}.'to'.$DNA_code{$newcod} ;
		if  (exists $CodToCod{$condonchange} ) {
			$TmpCod{$condonchange}++ ;
			$TmpAA{$aminochange}++ ; 
			#print "$cod\t$newcod\n" ;
			$RandEv++ ;
		}

	}
	foreach my $k(keys %TmpCod) {
		$RandomCod{$k}[$rand] = $TmpCod{$k} ;
	}
	foreach my $k(keys %TmpAA) {
		$RandomAa{$k}[$rand] = $TmpAA{$k} ;
	}
}	
################################################################################

####Printing output files
################################################################################
open(OUT1 , ">AA_changes.tsv") || die "ERROR: please cannot open AA_change.tsv\n" ;

foreach my $k (sort {$RealAaToAa{$b} <=> $RealAaToAa{$a}} keys %RealAaToAa) {
	my $mean=mean(\@{$RandomAa{$k}}) ;
	my $sd=standard_deviation_data(\@{$RandomAa{$k}}) ;
	my $join= join("\t",@{$RandomAa{$k}});
	my @tmpakey = split(/to/, $k) ;
	print OUT1 "$k\t$RealAaToAa{$k}\t$mean\t$sd\t$join\n" ;
}
close OUT1 ;

open(OUT2 , ">COD_changes.tsv") || die "ERROR: please cannot open  COD_change.tsv\n" ;

foreach my $k (sort {$RealCodToCod{$b} <=> $RealCodToCod{$a}} keys %RealCodToCod) {

	my $mean=mean(\@{$RandomCod{$k}}) ;
	my $sd=standard_deviation_data(\@{$RandomCod{$k}}) ;	
	my $join= join("\t",@{$RandomCod{$k}});
	my @tmpakey = split(/to/, $k) ;
	print OUT2 "$k\t$RealCodToCod{$k}\t$mean\t$sd\t$join\n" ;
}
close OUT2 ;
################################################################################

################################################################################
# $mean = mean(\@array) computes the mean of an array of numbers.
#
sub mean {
  	my ($arrayref) = @_;
	
	
  	my $result;
  	#@vector=@$arrayref;
	foreach (@$arrayref) { $result += $_;
		      
			      }
  	return $result / @$arrayref;
	
}

# $sd = standard_deviation_data(\@array) computes the standard
# deviation of an array of numbers.
#
sub standard_deviation_data {
    	my $arrayref = shift;
	my $mean = mean($arrayref); # mean() is defined earlier
	return sqrt( mean( [ map( ($_ - $mean) ** 2, @$arrayref) ] ) );
}
################################################################################
